# Supplementary material for: Genital Warts in Women Vaccinated against HPV in Childhood: A Systematic Review
Source: Vaccines (Basel). 2024 May 17;12(5):548. doi: 10.3390/vaccines12050548 (PMC11126080; doi:10.3390/vaccines12050548)
Supplement: Supplementary file 1 [file vaccines-12-00548-s001.zip]

Archive with 1 entries (1 files):
- vaccines-2955304-supplementary.docx
